# Supplementary material for: Immunological and Genomic Analysis Reveals Clinically Relevant Distinctions between Angiosarcoma Subgroups
Source: Cancers (Basel). 2022 Nov 30;14(23):5938. doi: 10.3390/cancers14235938 (PMC9739001; doi:10.3390/cancers14235938)
Supplement: Supplementary file 1 [file cancers-14-05938-s001.zip]

Archive with 1 entries (1 files):
- cancers-2025725-supplementary.pdf
